# Supplementary material for: Proteomic Analysis and Virulence Assessment of Granulicatella adiacens Secretome
Source: Front Cell Infect Microbiol. 2019 Apr 24;9:104. doi: 10.3389/fcimb.2019.00104 (PMC6491454; doi:10.3389/fcimb.2019.00104)
Supplement: Table S1 — List of proteins identified in G. adiacens secretome. Secretome preparation from G. adiacens was analyzed by LC-MS/MS and further revealed by database search (NCBI-nr). [file Table_1.XLSX]

## Sheet: S1 Table_Secretome_proteins-Sup
User	Orbitrap
E-mail	orbi@pfa
Search title	16D062, Kuwait, 400ng/120min
MS data file	LTQ_16D062_Kuwait_400ng.mgf
Database	NCBInr 20151202
Taxonomy	Bacteria (Eubacteria) (54,860,673 sequences)
Timestamp	9 Jun 2016 at 10:36:54 GMT
Type of search	MS/MS Ion Search
Quantitation	None
Enzyme	Trypsin
Fixed modifications	Carbamidomethyl (C)
Variable modifications	Deamidated (NQ),Oxidation (M)
Mass values	Monoisotopic
Protein mass	Unrestricted
Peptide mass tolerance	5 ppm
Fragment mass tolerance	0.6 Da
Max missed cleavages	2
Instrument type	ESI-TRAP
Number of queries	4757
Significance threshold p<	0.05
Max. number of families	AUTO
Ions score or expect cut-off	20
Preferred taxonomy	All entries
Family	Member	Database	Accession	Mass	Description
1	1	NCBInr	gi|491799853	17251	DNA starvation/stationary phase protection protein
2	1	NCBInr	gi|491800793	27143	MULTISPECIES: triose-phosphate isomerase
2	2	NCBInr	gi|500274968	26907	triose-phosphate isomerase
2	3	NCBInr	gi|727216702	26759	triose-phosphate isomerase
3	1	NCBInr	gi|491800219	45775	family 4 N-acetylmuramoyl-L-alanine amidase
4	1	NCBInr	gi|491801017	30173	peptidoglycan-binding protein LysM
5	1	NCBInr	gi|491800790	46972	phosphopyruvate hydratase
6	1	NCBInr	gi|491797310	8810	acyl carrier protein
7	1	NCBInr	gi|491802570	43456	serine protease
8	1	NCBInr	gi|259035730	13416	ribosomal protein L18
9	1	NCBInr	gi|491796985	13326	MULTISPECIES: hypothetical protein
10	1	NCBInr	gi|259036239	11562	phosphocarrier protein HPr
11	1	NCBInr	gi|259036160	13333	putative bacteriocin transport accessory protein
12	1	NCBInr	gi|491797953	65434	molecular chaperone DnaK
13	1	NCBInr	gi|491801058	35309	manganese ABC transporter substrate-binding protein
14	1	NCBInr	gi|259036586	21088	co-chaperone GrpE
15	1	NCBInr	gi|736558017	9270	phosphocarrier protein HPr
16	1	NCBInr	gi|491800441	22741	superoxide dismutase
17	1	NCBInr	gi|491800929	9938	MULTISPECIES: molecular chaperone GroES
18	1	NCBInr	gi|491798894	6685	CsbD family protein
19	1	NCBInr	gi|491801064	26281	glucosamine-6-phosphate deaminase
20	1	NCBInr	gi|491800507	18408	phosphatidylglycerophosphatase A
21	1	NCBInr	gi|259035173	50035	hypothetical protein HMPREF0444_1776
22	1	NCBInr	gi|491800797	35885	glyceraldehyde-3-phosphate dehydrogenase
23	1	NCBInr	gi|491797161	34410	hypothetical protein
24	1	NCBInr	gi|491800365	49832	MULTISPECIES: NADH oxidase
25	1	NCBInr	gi|491798572	65993	N-acetylmuramoyl-L-alanine amidase
26	1	NCBInr	gi|748591028	9009	30S ribosomal protein S20
27	1	NCBInr	gi|491797547	43140	3-oxoacyl-ACP synthase
28	1	NCBInr	gi|491800988	66598	peptide ABC transporter substrate-binding protein
29	1	NCBInr	gi|259036201	16683	hypothetical protein HMPREF0444_0815
30	1	NCBInr	gi|488644427	10643	MULTISPECIES: PTS ascorbate transporter subunit IIB
31	1	NCBInr	gi|491799730	26612	short-chain dehydrogenase
32	1	NCBInr	gi|491797006	12451	MULTISPECIES: translation initiation factor IF-2
33	1	NCBInr	gi|491801600	12547	MULTISPECIES: 50S ribosomal protein L7/L12
34	1	NCBInr	gi|491800320	48005	MULTISPECIES: ABC transporter substrate-binding protein
35	1	NCBInr	gi|491797130	72728	transketolase
36	1	NCBInr	gi|491797128	9464	MULTISPECIES: hypothetical protein
37	1	NCBInr	gi|491802592	11336	30S ribosomal protein S6
38	1	NCBInr	gi|259035249	11032	WXG100 family type VII secretion target
39	1	NCBInr	gi|491798632	10047	MULTISPECIES: transcriptional regulator
40	1	NCBInr	gi|491797167	14549	lactoylglutathione lyase
41	1	NCBInr	gi|491796946	9315	50S ribosomal protein L31
42	1	NCBInr	gi|259036192	12113	thioredoxin
43	1	NCBInr	gi|259035743	28444	ribosomal protein L2
44	1	NCBInr	gi|491797009	22495	hypothetical protein
45	1	NCBInr	gi|491799003	18992	MULTISPECIES: translation initiation factor IF-3
46	1	NCBInr	gi|491801492	44171	hypothetical protein
47	1	NCBInr	gi|491801013	31087	methionine ABC transporter substrate-binding protein
48	1	NCBInr	gi|491801015	34560	foldase
49	1	NCBInr	gi|259036041	8604	CsbD-like protein
50	1	NCBInr	gi|50902517	12715	SSU ribosomal protein S19P
51	1	NCBInr	gi|491799659	19385	pheromone cAD1 lipoprotein
52	1	NCBInr	gi|259035755	29606	fructose-1,6-bisphosphate aldolase, class II
53	1	NCBInr	gi|491801111	6454	MULTISPECIES: 50S ribosomal protein L30
54	1	NCBInr	gi|489326993	13208	MULTISPECIES: hypothetical protein
55	1	NCBInr	gi|491801614	15065	MULTISPECIES: 50S ribosomal protein L11
56	1	NCBInr	gi|259036571	48650	trigger factor
57	1	NCBInr	gi|491797911	20810	ribosome recycling factor
58	1	NCBInr	gi|818408392	44579	hypothetical protein UT09_C0034G0006
59	1	NCBInr	gi|491801117	14500	MULTISPECIES: 30S ribosomal protein S8
60	1	NCBInr	gi|736332351	32674	hypothetical protein
61	1	NCBInr	gi|551065124	15097	50S ribosomal protein L11
62	1	NCBInr	gi|259035153	10436	hypothetical protein HMPREF0444_1756
63	1	NCBInr	gi|1350693	3363	RecName: Full=50S ribosomal protein L21
64	1	NCBInr	gi|504035267	104623	preprotein translocase subunit SecA
65	1	NCBInr	gi|648524670	12702	protein PhnA
66	1	NCBInr	gi|491800398	15960	general stress protein
67	1	NCBInr	gi|491796907	49947	peptide ABC transporter permease
68	1	NCBInr	gi|491800480	62778	phosphoenolpyruvate--protein phosphotransferase
69	1	NCBInr	gi|491801148	43376	MULTISPECIES: elongation factor Tu
70	1	NCBInr	gi|315447814	27719	ubiquitin [Ruminococcus albus 7 = DSM 20455]
71	1	NCBInr	gi|491798707	35619	phosphotransacetylase
72	1	NCBInr	gi|736332414	22070	hypothetical protein
73	1	NCBInr	gi|491800108	37403	tagatose-bisphosphate aldolase
74	1	NCBInr	gi|748590617	16475	aspartyl-tRNA amidotransferase
75	1	NCBInr	gi|491801605	17495	MULTISPECIES: 50S ribosomal protein L10
76	1	NCBInr	gi|491801087	45504	aminopeptidase T
77	1	NCBInr	gi|491801112	17422	30S ribosomal protein S5
78	1	NCBInr	gi|557038162	12322	ATP-dependent Clp protease ClpS
79	1	NCBInr	gi|491799837	47778	sugar ABC transporter substrate-binding protein
80	1	NCBInr	gi|516612979	22392	transcriptional regulator
81	1	NCBInr	gi|655227891	31743	esterase
82	1	NCBInr	gi|524054892	16056	50S ribosomal protein L15
83	1	NCBInr	gi|68481104	22840	ubiquitin-ribosomal protein fusion S27a
84	1	NCBInr	gi|748590751	33287	hypothetical protein
85	1	NCBInr	gi|491797708	12709	MULTISPECIES: cysteine desulfurase
86	1	NCBInr	gi|815080037	78498	DNA-directed RNA polymerase subunit beta'
87	1	NCBInr	gi|917188600	19768	hypothetical protein
88	1	NCBInr	gi|491801129	7960	MULTISPECIES: 50S ribosomal protein L29
89	1	NCBInr	gi|491797563	14302	alkaline-shock protein
90	1	NCBInr	gi|491799115	6676	MULTISPECIES: 50S ribosomal protein L32
91	1	NCBInr	gi|503991681	41509	DNA polymerase III subunit beta
92	1	NCBInr	gi|259035990	45195	phosphoglycerate kinase
93	1	NCBInr	gi|504212960	27679	glyoxalase
94	1	NCBInr	gi|259035549	6622	hypothetical protein HMPREF0444_1536
95	1	NCBInr	gi|491951305	36151	lipid A biosynthesis lauroyl acyltransferase
96	1	NCBInr	gi|491798949	147776	agglutinin receptor
97	1	NCBInr	gi|498374838	24787	2,3,4,5-tetrahydropyridine-2,6-carboxylate N-succinyltransferase
98	1	NCBInr	gi|947683994	7142	hypothetical protein
99	1	NCBInr	gi|259035137	13152	DNA-binding protein, YbaB/EbfC family
100	1	NCBInr	gi|948093161	25112	LuxR family transcriptional regulator
101	1	NCBInr	gi|917357367	43043	hypothetical protein
